# Supplementary material for: Tolerance to occasional frosts during germination in Chilean Altiplano quinoa (Chenopodium quinoa Willd.) cultivars
Source: Front Plant Sci. 2026 Jan 26;16:1718308. doi: 10.3389/fpls.2025.1718308 (PMC12884543; doi:10.3389/fpls.2025.1718308)
Supplement: Supplementary file 2 [file SupplementaryFile2.xlsx]

## Sheet: Lethal Temperature
Data summary
										Cultivar	Temperature	Rept	value
Cultivar	Temperature	Variable	n	Mean	S.D.	S.E.	CV			roja	´-5°C	1	2
amarilla	´-1°C	value	4	50	1.83	0.91	3.65			roja	´-5°C	2	0
amarilla	´-2°C	value	4	38	1.41	0.71	3.72			roja	´-5°C	3	1
amarilla	´-3°C	value	4	26	1.41	0.71	5.44			roja	´-5°C	4	1
amarilla	´-4°C	value	4	11	1.63	0.82	14.85			roja	´-4°C	1	19
amarilla	´-5°C	value	4	0.25	0.5	0.25	200			roja	´-4°C	2	17
amarilla	´5°C	value	4	99	0.82	0.41	0.82			roja	´-4°C	3	17
amarilla	0°C	value	4	71	0.82	0.41	1.15			roja	´-4°C	4	19
roja	´-1°C	value	4	57	2.45	1.22	4.3			roja	´-3°C	1	27
roja	´-2°C	value	4	32	0.82	0.41	2.55			roja	´-3°C	2	30
roja	´-3°C	value	4	28	1.41	0.71	5.05			roja	´-3°C	3	28
roja	´-4°C	value	4	18	1.15	0.58	6.42			roja	´-3°C	4	27
roja	´-5°C	value	4	1	0.82	0.41	81.65			roja	´-2°C	1	32
roja	´5°C	value	4	99.75	0.5	0.25	0.5			roja	´-2°C	2	33
roja	0°C	value	4	73	2.94	1.47	4.03			roja	´-2°C	3	32
										roja	´-2°C	4	31
										roja	´-1°C	1	57
										roja	´-1°C	2	60
										roja	´-1°C	3	54
										roja	´-1°C	4	57
										roja	0°C	1	70
										roja	0°C	2	76
										roja	0°C	3	71
										roja	0°C	4	75
										roja	´5°C	1	99
										roja	´5°C	2	100
										roja	´5°C	3	100
										roja	´5°C	4	100
										amarilla	´-5°C	1	1
										amarilla	´-5°C	2	0
										amarilla	´-5°C	3	0
										amarilla	´-5°C	4	0
										amarilla	´-4°C	1	13
										amarilla	´-4°C	2	11
										amarilla	´-4°C	3	9
										amarilla	´-4°C	4	11
										amarilla	´-3°C	1	25
										amarilla	´-3°C	2	26
										amarilla	´-3°C	3	25
										amarilla	´-3°C	4	28
										amarilla	´-2°C	1	38
										amarilla	´-2°C	2	39
										amarilla	´-2°C	3	39
										amarilla	´-2°C	4	36
										amarilla	´-1°C	1	49
										amarilla	´-1°C	2	52
										amarilla	´-1°C	3	48
										amarilla	´-1°C	4	51
										amarilla	0°C	1	72
										amarilla	0°C	2	71
										amarilla	0°C	3	71
										amarilla	0°C	4	70
										amarilla	´5°C	1	100
										amarilla	´5°C	2	98
										amarilla	´5°C	3	99
										amarilla	´5°C	4	99

## Sheet: RWC
						Cultivar	Hour	RWC(%)
						roja	0	11.5
						roja	0	10
						roja	0	11			Data summary
						roja	0	11
						roja	1	15			Cultivar	Hour	Variable	n	Mean	S.D.	S.E.	CV
						roja	1	15.2			amarilla	0	RWC(%)	4	0	0	0	sd
						roja	1	14.7			amarilla	1	RWC(%)	4	0	0	0	sd
						roja	1	15			amarilla	2	RWC(%)	4	0	0	0	sd
						roja	2	33			amarilla	3	RWC(%)	4	0	0	0	sd
						roja	2	31			amarilla	4	RWC(%)	4	1.95	0.1	0.05	5.13
						roja	2	32.3			amarilla	5	RWC(%)	4	7.08	1.11	0.55	15.67
						roja	2	31.8			amarilla	6	RWC(%)	4	10.23	1.77	0.88	17.26
						roja	3	43			amarilla	7	RWC(%)	4	21.23	2.59	1.3	12.22
						roja	3	46.6			amarilla	8	RWC(%)	4	56.23	3	1.5	5.33
						roja	3	46.2			amarilla	9	RWC(%)	4	67.9	2.87	1.43	4.23
						roja	3	44.5			amarilla	10	RWC(%)	4	74.23	2.86	1.43	3.85
						roja	4	45.6			amarilla	11	RWC(%)	4	77.95	2.66	1.33	3.41
						roja	4	47.3			amarilla	12	RWC(%)	4	91.25	2.04	1.02	2.23
						roja	4	48.3			amarilla	13	RWC(%)	4	91.78	1.19	0.59	1.29
						roja	4	46.5			amarilla	14	RWC(%)	4	98.33	1.13	0.57	1.15
						roja	5	41			roja	0	RWC(%)	4	10.88	0.63	0.31	5.79
						roja	5	49.2			roja	1	RWC(%)	4	14.98	0.21	0.1	1.38
						roja	5	50.2			roja	2	RWC(%)	4	32.03	0.84	0.42	2.63
						roja	5	51.3			roja	3	RWC(%)	4	45.08	1.66	0.83	3.67
						roja	6	55.6			roja	4	RWC(%)	4	46.93	1.15	0.57	2.45
						roja	6	58			roja	5	RWC(%)	4	47.93	4.7	2.35	9.8
						roja	6	43			roja	6	RWC(%)	4	49.65	8.32	4.16	16.77
						roja	6	42			roja	7	RWC(%)	4	53.15	2.71	1.35	5.1
						roja	7	51.4			roja	8	RWC(%)	4	60.33	1.87	0.93	3.1
						roja	7	55.8			roja	9	RWC(%)	4	62.05	2.71	1.36	4.37
						roja	7	55.1			roja	10	RWC(%)	4	66	2.6	1.3	3.94
						roja	7	50.3			roja	11	RWC(%)	4	76.18	3.29	1.64	4.32
						roja	8	59.7			roja	12	RWC(%)	4	87.18	1.73	0.87	1.99
						roja	8	61.4			roja	13	RWC(%)	4	90.2	2.61	1.3	2.89
						roja	8	62.2			roja	14	RWC(%)	4	98.13	0.87	0.43	0.88
						roja	8	58
						roja	9	64.1
						roja	9	58.2
						roja	9	63.8
						roja	9	62.1
						roja	10	67.4
						roja	10	62.1
						roja	10	67.2
						roja	10	67.3
						roja	11	72.5
						roja	11	79.1
						roja	11	74.3
						roja	11	78.8
						roja	12	86.9
						roja	12	89.5
						roja	12	85.3
						roja	12	87
						roja	13	94.1
						roja	13	89.1
						roja	13	88.7
						roja	13	88.9
						roja	14	98.5
						roja	14	96.9
						roja	14	98.9
						roja	14	98.2
						amarilla	0	0
						amarilla	0	0
						amarilla	0	0
						amarilla	0	0
						amarilla	1	0
						amarilla	1	0
						amarilla	1	0
						amarilla	1	0
						amarilla	2	0
						amarilla	2	0
						amarilla	2	0
						amarilla	2	0
						amarilla	3	0
						amarilla	3	0
						amarilla	3	0
						amarilla	3	0
						amarilla	4	2
						amarilla	4	2
						amarilla	4	1.8
						amarilla	4	2
						amarilla	5	6.5
						amarilla	5	7.9
						amarilla	5	5.8
						amarilla	5	8.1
						amarilla	6	12.8
						amarilla	6	8.9
						amarilla	6	9.3
						amarilla	6	9.9
						amarilla	7	24.9
						amarilla	7	21.2
						amarilla	7	19.3
						amarilla	7	19.5
						amarilla	8	56.7
						amarilla	8	52.4
						amarilla	8	59.7
						amarilla	8	56.1
						amarilla	9	67.1
						amarilla	9	64.2
						amarilla	9	69.8
						amarilla	9	70.5
						amarilla	10	74.5
						amarilla	10	76.1
	Roja		amarilla			amarilla	10	76.2
	Contenido Relativo de agua	Error	Germination	error		amarilla	10	70.1
0	11	#REF!	0	0		amarilla	11	74
1	15	#REF!	0	0		amarilla	11	79.1
2	32	#REF!	0	0		amarilla	11	78.9
3	45.1	#REF!	0	0		amarilla	11	79.8
4	46.9	#REF!	2	#REF!		amarilla	12	93.6
5	47.9	#REF!	7.1	#REF!		amarilla	12	89.4
6	49.7	#REF!	10.2	#REF!		amarilla	12	89.7
7	53.2	#REF!	21.2	#REF!		amarilla	12	92.3
8	60.3	#REF!	56.2	#REF!		amarilla	13	92.1
9	62	#REF!	67.9	2.9		amarilla	13	90.1
10	66	#REF!	74.2	#REF!		amarilla	13	92
11	76.2	3.3	78	#REF!		amarilla	13	92.9
12	87.2	#REF!	91.3	#REF!		amarilla	14	98.1
13	90.2	#REF!	91.8	#REF!		amarilla	14	98.1
14	98.1	0.9	98.3	#REF!		amarilla	14	99.9
						amarilla	14	97.2

## Sheet: Seed water uptake
	cultivar	Phase I	SWU		Data summary
	rojo	Phase I	0.7
	rojo	Phase I	0.4		cultivar	Phase I	Variable	n	Mean	S.D.	S.E.	CV
	rojo	Phase I	0.8		amarilla	control	SWU	5	1.38	0.23	0.1	16.89
	rojo	Phase I	0.68		amarilla	Phase I	SWU	5	0.48	0.13	0.06	26.96
	rojo	Phase I	0.69		amarilla	Phase II	SWU	5	0.31	0.11	0.05	33.87
	rojo	Phase II	0.3		amarilla	Phase III	SWU	5	0.42	0.17	0.08	40.47
	rojo	Phase II	0.59		rojo	control	SWU	5	1.4	0.22	0.1	16.07
	rojo	Phase II	0.4		rojo	Phase I	SWU	5	0.65	0.15	0.07	22.93
	rojo	Phase II	0.32		rojo	Phase II	SWU	5	0.38	0.12	0.06	32.3
	rojo	Phase II	0.3		rojo	Phase III	SWU	5	0.62	0.21	0.09	33.38
	rojo	Phase III	0.42
	rojo	Phase III	0.81
	rojo	Phase III	0.8
	rojo	Phase III	0.38
	rojo	Phase III	0.7
	rojo	control	1.34
	rojo	control	1.56
	rojo	control	1.16
	rojo	control	1.7
	rojo	control	1.24
	amarilla	Phase I	0.45
	amarilla	Phase I	0.4
	amarilla	Phase I	0.37
	amarilla	Phase I	0.7
	amarilla	Phase I	0.5
	amarilla	Phase II	0.2
	amarilla	Phase II	0.43
	amarilla	Phase II	0.4
	amarilla	Phase II	0.32
	amarilla	Phase II	0.21
	amarilla	Phase III	0.27
	amarilla	Phase III	0.49
	amarilla	Phase III	0.56
	amarilla	Phase III	0.21
	amarilla	Phase III	0.58
	amarilla	control	1.2
	amarilla	control	1.5
	amarilla	control	1.18
	amarilla	control	1.73
	amarilla	control	1.29

## Sheet: Fig 4-Final germination
Cultivar	temp	Hour expo	Value
Roja	0	4	21.3
Roja	0	4	22.8
Roja	0	4	22
Roja	0	4	22.9
Roja	0	2	20.1
Roja	0	2	21.5
Roja	0	2	21.2
Roja	0	2	20.4
Roja	0	6	87.7
Roja	0	6	86.8
Roja	0	6	89.5
Roja	0	6	84
Roja	0	control	100		Cultivar	temp	Hour expo	Variable	n	Media	D.E.	E.E.	CV
Roja	0	control	100		Amarilla	-4	2	Value	4	27.63	1.32	0.66	4.79
Roja	0	control	99.8		Amarilla	-2	2	Value	4	26.25	1.42	0.71	5.41
Roja	0	control	100		Amarilla	0	2	Value	4	24.5	0.94	0.47	3.84
Roja	-2	4	13.7		Amarilla	-4	4	Value	4	2.5	0.08	0.04	3.27
Roja	-2	4	13.8		Amarilla	-2	4	Value	4	6.45	0.26	0.13	4.1
Roja	-2	4	13.1		Amarilla	0	4	Value	4	21.28	1.14	0.57	5.34
Roja	-2	4	13		Amarilla	-4	6	Value	4	50.78	2.32	1.16	4.57
Roja	-2	2	22.9		Amarilla	-2	6	Value	4	60.13	2.3	1.15	3.83
Roja	-2	2	21.9		Amarilla	0	6	Value	4	76.7	3.42	1.71	4.45
Roja	-2	2	22.6		Amarilla	-4	control	Value	4	99.95	0.1	0.05	0.1
Roja	-2	2	22.9		Amarilla	-2	control	Value	4	99.95	0.1	0.05	0.1
Roja	-2	6	84.7		Amarilla	0	control	Value	4	99.95	0.1	0.05	0.1
Roja	-2	6	86.9		Roja	-4	2	Value	4	20.38	0.87	0.44	4.29
Roja	-2	6	85.2		Roja	-2	2	Value	4	22.58	0.47	0.24	2.09
Roja	-2	6	81.4		Roja	0	2	Value	4	20.8	0.66	0.33	3.16
Roja	-2	control	100		Roja	-4	4	Value	4	5.65	0.13	0.06	2.28
Roja	-2	control	100		Roja	-2	4	Value	4	13.4	0.41	0.2	3.05
Roja	-2	control	99.8		Roja	0	4	Value	4	22.25	0.75	0.38	3.37
Roja	-2	control	100		Roja	-4	6	Value	4	74.63	2.38	1.19	3.19
Roja	-4	4	5.5		Roja	-2	6	Value	4	84.55	2.3	1.15	2.72
Roja	-4	4	5.6		Roja	0	6	Value	4	87	2.29	1.15	2.64
Roja	-4	4	5.8		Roja	-4	control	Value	4	99.95	0.1	0.05	0.1
Roja	-4	4	5.7		Roja	-2	control	Value	4	99.95	0.1	0.05	0.1
Roja	-4	2	20.4		Roja	0	control	Value	4	99.95	0.1	0.05	0.1
Roja	-4	2	21.3
Roja	-4	2	20.6
Roja	-4	2	19.2
Roja	-4	6	77.8
Roja	-4	6	73.9
Roja	-4	6	74.7
Roja	-4	6	72.1
Roja	-4	control	100
Roja	-4	control	100
Roja	-4	control	99.8
Roja	-4	control	100
Amarilla	0	4	22.1
Amarilla	0	4	19.6
Amarilla	0	4	21.6
Amarilla	0	4	21.8
Amarilla	0	2	24
Amarilla	0	2	24.2
Amarilla	0	2	25.9
Amarilla	0	2	23.9
Amarilla	0	6	78.7
Amarilla	0	6	76.2
Amarilla	0	6	72.1
Amarilla	0	6	79.8
Amarilla	0	control	100
Amarilla	0	control	100
Amarilla	0	control	100
Amarilla	0	control	99.8
Amarilla	-2	4	6.7
Amarilla	-2	4	6.1
Amarilla	-2	4	6.4
Amarilla	-2	4	6.6
Amarilla	-2	2	26.2
Amarilla	-2	2	24.3
Amarilla	-2	2	26.9
Amarilla	-2	2	27.6
Amarilla	-2	6	61.7
Amarilla	-2	6	62.5
Amarilla	-2	6	58.1
Amarilla	-2	6	58.2
Amarilla	-2	control	100
Amarilla	-2	control	100
Amarilla	-2	control	100
Amarilla	-2	control	99.8
Amarilla	-4	4	2.5
Amarilla	-4	4	2.6
Amarilla	-4	4	2.5
Amarilla	-4	4	2.4
Amarilla	-4	2	26.8
Amarilla	-4	2	29.5
Amarilla	-4	2	26.6
Amarilla	-4	2	27.6
Amarilla	-4	6	50.2
Amarilla	-4	6	54.1
Amarilla	-4	6	50.1
Amarilla	-4	6	48.7
Amarilla	-4	control	100
Amarilla	-4	control	100
Amarilla	-4	control	100
Amarilla	-4	control	99.8
G
A
H
L
FG
B
I
L
EFG
DE
J
L

## Sheet: Fig 5-GVI
						Data summary
	Cultivar	phases	value
	Roja	I	0.99			Cultivar	phases	Variable	n	Mean	S.D.	S.E.	CV
	Roja	I	0.81			amarilla	Control	value	4	7.35	0.7	0.35	9.59
	Roja	I	0.95			amarilla	I	value	4	0.65	0.04	0.02	5.41
	Roja	I	0.92			amarilla	II	value	4	1.34	0.09	0.05	6.92
	Roja	II	1.48			amarilla	III	value	4	3.77	0.31	0.16	8.27
	Roja	II	1.28			Roja	Control	value	4	8.15	0.73	0.37	8.99
	Roja	II	1.34			Roja	I	value	4	0.92	0.08	0.04	8.41
	Roja	II	1.26			Roja	II	value	4	1.34	0.1	0.05	7.41
	Roja	III	5.7			Roja	III	value	4	5.33	0.29	0.14	5.39
	Roja	III	5.34
	Roja	III	5.29
	Roja	III	5
	Roja	Control	7.1
	Roja	Control	8.4
	Roja	Control	8.3
	Roja	Control	8.8
	amarilla	I	0.61
	amarilla	I	0.63
	amarilla	I	0.66
	amarilla	I	0.69
	amarilla	II	1.47
	amarilla	II	1.29
	amarilla	II	1.34
	amarilla	II	1.26
	amarilla	III	3.95
	amarilla	III	3.98
	amarilla	III	3.31
	amarilla	III	3.82
	amarilla	Control	6.5
	amarilla	Control	7.5
	amarilla	Control	7.2
	amarilla	Control	8.2

## Sheet: Fig 6-Osmotic
	Cultivar	Phases	values
	roja	I	2.2
	roja	I	1.92
	roja	I	1.68				Data summary
	roja	I	1.98
	roja	II	1.5				Cultivar	Phases	Variable	n	Mean	S.D.	S.E.	CV
	roja	II	1.45				amarilla	I	values	4	1.99	0.2	0.1	9.98
	roja	II	1.14				amarilla	II	values	4	1.1	0.28	0.14	25.19
	roja	II	1.59				amarilla	III	values	4	1.97	0.51	0.25	25.85
	roja	III	1.12				roja	I	values	4	1.95	0.21	0.11	10.99
	roja	III	1.98				roja	II	values	4	1.42	0.2	0.1	13.76
	roja	III	2.05				roja	III	values	4	1.93	0.59	0.3	30.84
	roja	III	2.55
	amarilla	I	2.2
	amarilla	I	1.92
	amarilla	I	1.75
	amarilla	I	2.1
	amarilla	II	1.1
	amarilla	II	1.04
	amarilla	II	1.46
	amarilla	II	0.79
	amarilla	III	2.62
	amarilla	III	1.92
	amarilla	III	1.94
	amarilla	III	1.38

## Sheet: Table 2-Germination time
Data summary
											Cultivar	Phase	Temperature (°C)	Germination time
Cultivar	Phase	temperature (°C)	Variable	n	Mean	S.D.	S.E.	CV			Roja	Control	20	6
Amarilla	I	-4	time germination	4	96	0	0	0			Roja	Control	20	5.8
Amarilla	II	-4	time germination	4	27.95	1.24	0.62	4.43			Roja	Control	20	6.2
Amarilla	III	-4	time germination	4	20	0.64	0.32	3.19			Roja	Control	20	5.9
Amarilla	I	-2	time germination	4	96	0	0	0			Roja	I	0	34.2
Amarilla	II	-2	time germination	4	39.03	0.53	0.26	1.35			Roja	I	0	34.3
Amarilla	III	-2	time germination	4	15.03	0.33	0.17	2.2			Roja	I	0	34.1
Amarilla	I	0	time germination	4	39	0.62	0.31	1.59			Roja	I	0	33.8
Amarilla	II	0	time germination	4	46.03	0.13	0.06	0.27			Roja	II	0	32.3
Amarilla	III	0	time germination	4	9	0.27	0.14	3.01			Roja	II	0	31.6
Amarilla	Control	20	time germination	4	7.03	0.49	0.25	7.01			Roja	II	0	31.2
Roja	I	-4	time germination	4	96	0	0	0			Roja	II	0	33.3
Roja	II	-4	time germination	4	43.75	2.12	1.06	4.85			Roja	III	0	7.4
Roja	III	-4	time germination	4	14.5	0.34	0.17	2.32			Roja	III	0	7.8
Roja	I	-2	time germination	4	96	0	0	0			Roja	III	0	7.2
Roja	II	-2	time germination	4	38.43	0.25	0.13	0.65			Roja	III	0	7.3
Roja	III	-2	time germination	4	8.63	0.17	0.09	1.98			Roja	I	-2	96
Roja	I	0	time germination	4	34.1	0.22	0.11	0.63			Roja	I	-2	96
Roja	II	0	time germination	4	32.1	0.92	0.46	2.87			Roja	I	-2	96
Roja	III	0	time germination	4	7.43	0.26	0.13	3.54			Roja	I	-2	96
Roja	Control	20	time germination	4	5.98	0.17	0.09	2.86			Roja	II	-2	38.7
											Roja	II	-2	38.4
											Roja	II	-2	38.5
											Roja	II	-2	38.1
											Roja	III	-2	8.7
											Roja	III	-2	8.4
											Roja	III	-2	8.6
											Roja	III	-2	8.8
											Roja	I	-4	96
											Roja	I	-4	96
											Roja	I	-4	96
											Roja	I	-4	96
											Roja	II	-4	45.8
											Roja	II	-4	40.9
											Roja	II	-4	44.8
											Roja	II	-4	43.5
											Roja	III	-4	14.3
											Roja	III	-4	14.4
											Roja	III	-4	14.3
											Roja	III	-4	15
											Amarilla	Control	20	7.2
											Amarilla	Control	20	7.4
											Amarilla	Control	20	7.2
											Amarilla	Control	20	6.3
											Amarilla	I	0	39.7
											Amarilla	I	0	39.3
											Amarilla	I	0	38.3
											Amarilla	I	0	38.7
											Amarilla	II	0	46.2
											Amarilla	II	0	46
											Amarilla	II	0	46
											Amarilla	II	0	45.9
											Amarilla	III	0	9.1
											Amarilla	III	0	9.1
											Amarilla	III	0	8.6
											Amarilla	III	0	9.2
											Amarilla	I	-2	96
											Amarilla	I	-2	96
											Amarilla	I	-2	96
											Amarilla	I	-2	96
											Amarilla	II	-2	39.3
											Amarilla	II	-2	38.3
											Amarilla	II	-2	39
											Amarilla	II	-2	39.5
											Amarilla	III	-2	15.4
											Amarilla	III	-2	14.6
											Amarilla	III	-2	15.1
											Amarilla	III	-2	15
											Amarilla	I	-4	96
											Amarilla	I	-4	96
											Amarilla	I	-4	96
											Amarilla	I	-4	96
											Amarilla	II	-4	28.7
											Amarilla	II	-4	29.3
											Amarilla	II	-4	26.9
											Amarilla	II	-4	26.9
											Amarilla	III	-4	20.1
											Amarilla	III	-4	20.6
											Amarilla	III	-4	20.2
											Amarilla	III	-4	19.1

## Sheet: Table 3-Proline
	Cultivar	Phase	rept	Temperature	Proline
	Amarilla	I	1	20	40.5			Data summary
	Amarilla	I	2	20	40.4
	Amarilla	I	3	20	39.9			Cultivar	Temperature	Phase	Variable	n	Mean	S.D.	S.E.	CV
	Amarilla	I	4	20	39.8			Amarilla	20	I	Proline	4	40.15	0.35	0.18	0.87
	Amarilla	II	1	20	42.3			Amarilla	20	II	Proline	4	41.23	1.11	0.56	2.7
	Amarilla	II	2	20	39.7			Amarilla	20	III	Proline	4	40.91	1.45	0.73	3.55
	Amarilla	II	3	20	41.7			Amarilla	0	I	Proline	4	45.16	0.19	0.1	0.43
	Amarilla	II	4	20	41.2			Amarilla	0	II	Proline	4	40.73	0.25	0.12	0.6
	Amarilla	III	1	20	41.9			Amarilla	0	III	Proline	4	44.78	0.5	0.25	1.12
	Amarilla	III	2	20	42.4			Amarilla	-2	I	Proline	4	49.88	1.57	0.78	3.14
	Amarilla	III	3	20	39.85			Amarilla	-2	II	Proline	4	49.4	0.47	0.23	0.95
	Amarilla	III	4	20	39.5			Amarilla	-2	III	Proline	4	50.69	2.2	1.1	4.35
	Amarilla	I	1	0	45.25			Amarilla	-4	I	Proline	4	52.52	1.81	0.9	3.44
	Amarilla	I	2	0	45.35			Amarilla	-4	II	Proline	4	52.46	1.77	0.88	3.37
	Amarilla	I	3	0	45.13			Amarilla	-4	III	Proline	4	58.37	1.01	0.5	1.73
	Amarilla	I	4	0	44.9
	Amarilla	II	1	0	40.66			Roja	20	I	Proline	4	40.25	0.87	0.44	2.16
	Amarilla	II	2	0	41.08			Roja	20	II	Proline	4	42.11	0.31	0.16	0.74
	Amarilla	II	3	0	40.5			Roja	20	III	Proline	4	41.98	0.2	0.1	0.48
	Amarilla	II	4	0	40.69			Roja	0	I	Proline	4	48.6	3.06	1.53	6.29
	Amarilla	III	1	0	44.76			Roja	0	II	Proline	4	48.1	1.28	0.64	2.66
	Amarilla	III	2	0	45.49			Roja	0	III	Proline	4	48.31	2.64	1.32	5.46
	Amarilla	III	3	0	44.39			Roja	-2	I	Proline	4	51.48	2.23	1.12	4.33
	Amarilla	III	4	0	44.47			Roja	-2	II	Proline	4	63.87	1.9	0.95	2.98
	Amarilla	I	1	-2	49.88			Roja	-2	III	Proline	4	57.19	3.02	1.51	5.28
	Amarilla	I	2	-2	52.1			Roja	-4	I	Proline	4	48.65	1.34	0.67	2.75
	Amarilla	I	3	-2	48.81			Roja	-4	II	Proline	4	63.48	1.59	0.8	2.51
	Amarilla	I	4	-2	48.74			Roja	-4	III	Proline	4	62.64	1.13	0.56	1.8
	Amarilla	II	1	-2	49.8
	Amarilla	II	2	-2	48.9
	Amarilla	II	3	-2	49.8
	Amarilla	II	4	-2	49.1
	Amarilla	III	1	-2	52.23
	Amarilla	III	2	-2	48.37
	Amarilla	III	3	-2	52.89
	Amarilla	III	4	-2	49.28
	Amarilla	I	1	-4	52.86
	Amarilla	I	2	-4	53.89
	Amarilla	I	3	-4	49.88
	Amarilla	I	4	-4	53.44
	Amarilla	II	1	-4	52.84
	Amarilla	II	2	-4	53.82
	Amarilla	II	3	-4	49.88
	Amarilla	II	4	-4	53.31
	Amarilla	III	1	-4	58.35
	Amarilla	III	2	-4	57.23
	Amarilla	III	3	-4	59.68
	Amarilla	III	4	-4	58.21
	Roja	I	1	20	39.5
	Roja	I	2	20	39.88
	Roja	I	3	20	40.13
	Roja	I	4	20	41.5
	Roja	II	1	20	42.47
	Roja	II	2	20	42.21
	Roja	II	3	20	41.72
	Roja	II	4	20	42.05
	Roja	III	1	20	41.9
	Roja	III	2	20	42.15
	Roja	III	3	20	41.73
	Roja	III	4	20	42.13
	Roja	I	1	0	44.36
	Roja	I	2	0	49.38
	Roja	I	3	0	49.02
	Roja	I	4	0	51.64
	Roja	II	1	0	48.28
	Roja	II	2	0	46.4
	Roja	II	3	0	49.5
	Roja	II	4	0	48.21
	Roja	III	1	0	48.76
	Roja	III	2	0	49.72
	Roja	III	3	0	50.29
	Roja	III	4	0	44.47
	Roja	I	1	-2	51.69
	Roja	I	2	-2	51.28
	Roja	I	3	-2	54.19
	Roja	I	4	-2	48.74
	Roja	II	1	-2	66.02
	Roja	II	2	-2	62.94
	Roja	II	3	-2	61.74
	Roja	II	4	-2	64.77
	Roja	III	1	-2	59.34
	Roja	III	2	-2	57.26
	Roja	III	3	-2	52.89
	Roja	III	4	-2	59.26
	Roja	I	1	-4	46.84
	Roja	I	2	-4	49.65
	Roja	I	3	-4	49.68
	Roja	I	4	-4	48.44
	Roja	II	1	-4	65.02
	Roja	II	2	-4	64.26
	Roja	II	3	-4	61.34
	Roja	II	4	-4	63.31
	Roja	III	1	-4	62.16
	Roja	III	2	-4	63.18
	Roja	III	3	-4	61.32
	Roja	III	4	-4	63.89

## Sheet: Table 4-Decreasing Germination
						Data Summary
	Cultivar	Phase	Temperature	Value
	roja	I	0	75.6		Cultivar	Phase	Temperature	Variable	n	Mean	S.D.	S.E.	CV
	roja	I	0	76.4		roja	I	0	Value	4	78.03	2.4	1.2	3.08
	roja	I	0	80.6		roja	II	0	Value	4	80	1.66	0.83	2.07
	roja	I	0	79.5		roja	III	0	Value	4	12.85	1	0.5	7.77
	roja	II	0	82		roja	I	-2	Value	4	86.55	3.91	1.96	4.52
	roja	II	0	78.2		roja	II	-2	Value	4	77.5	1.41	0.7	1.82
	roja	II	0	80.6		roja	III	-2	Value	4	15.48	0.98	0.49	6.36
	roja	II	0	79.2		roja	I	-4	Value	4	94.3	2.88	1.44	3.05
	roja	III	0	12.8		roja	II	-4	Value	4	79.75	1.32	0.66	1.66
	roja	III	0	12.6		roja	III	-4	Value	4	25.18	0.87	0.43	3.44
	roja	III	0	11.8		amarilla	I	0	Value	4	78.58	2.49	1.24	3.16
	roja	III	0	14.2		amarilla	II	0	Value	4	75.15	2.16	1.08	2.88
	roja	I	-2	82		amarilla	III	0	Value	4	23.23	2.32	1.16	9.98
	roja	I	-2	90.2		amarilla	I	-2	Value	4	93.46	1.99	1	2.13
	roja	I	-2	84.6		amarilla	II	-2	Value	4	73.75	1.22	0.61	1.65
	roja	I	-2	89.4		amarilla	III	-2	Value	4	40	1.6	0.8	4.01
	roja	II	-2	75.4		amarilla	I	-4	Value	4	96.95	1.65	0.83	1.71
	roja	II	-2	78.2		amarilla	II	-4	Value	4	72.28	4.51	2.26	6.25
	roja	II	-2	78		amarilla	III	-4	Value	4	49.53	2.4	1.2	4.84
	roja	II	-2	78.4
	roja	III	-2	15.5
	roja	III	-2	16.6
	roja	III	-2	15.6
	roja	III	-2	14.2
	roja	I	-4	95.6
	roja	I	-4	90.2
	roja	I	-4	94.6
	roja	I	-4	96.8
	roja	II	-4	80.4
	roja	II	-4	79.2
	roja	II	-4	81.2
	roja	II	-4	78.2
	roja	III	-4	25.5
	roja	III	-4	26.2
	roja	III	-4	24.8
	roja	III	-4	24.2
	amarilla	I	0	76.2
	amarilla	I	0	76.8
	amarilla	I	0	81.4
	amarilla	I	0	79.9
	amarilla	II	0	75.6
	amarilla	II	0	77.4
	amarilla	II	0	75.4
	amarilla	II	0	72.2
	amarilla	III	0	22.8
	amarilla	III	0	20.2
	amarilla	III	0	25.6
	amarilla	III	0	24.3
	amarilla	I	-2	95.6
	amarilla	I	-2	91.24
	amarilla	I	-2	94.6
	amarilla	I	-2	92.4
	amarilla	II	-2	73.2
	amarilla	II	-2	75.2
	amarilla	II	-2	74.2
	amarilla	II	-2	72.4
	amarilla	III	-2	42.1
	amarilla	III	-2	38.2
	amarilla	III	-2	39.8
	amarilla	III	-2	39.9
	amarilla	I	-4	97.6
	amarilla	I	-4	98.6
	amarilla	I	-4	94.7
	amarilla	I	-4	96.9
	amarilla	II	-4	72.3
	amarilla	II	-4	78.6
	amarilla	II	-4	69.8
	amarilla	II	-4	68.4
	amarilla	III	-4	49.8
	amarilla	III	-4	46.2
	amarilla	III	-4	50.2
	amarilla	III	-4	51.9
	Temperature tested (°C)
Frost Application Phase	0°	Significance (p ≤ 0,05)	-2°	Significance (p ≤ 0,05)
	(%)		(%)
I	78	de EFG	86.6	ef H
II	80	de G	77.5	de EFG
III	12.9	a A	15.5	ab A
I	78.6	de	93.5	fg
II	75.2	d	73.8	d
III	23.2	b	40	c
